# Supplementary material for: Invasion of a Horticultural Plant into Forests: Lamium galeobdolon argentatum Affects Native Above-Ground Vegetation and Soil Properties
Source: Plants (Basel). 2023 Mar 31;12(7):1527. doi: 10.3390/plants12071527 (PMC10097399; doi:10.3390/plants12071527)
Supplement: Supplementary file 1 [file plants-12-01527-s001.zip]

Archive with 4 entries (4 files):
- TableS1.xls
- TableS2.xls
- TableS3.xls
- TableS4.xls
