# Supplementary material for: Invasion of a Horticultural Plant into Forests: Lamium galeobdolon argentatum Affects Native Above-Ground Vegetation and Soil Properties
Source: Plants (Basel). 2023 Mar 31;12(7):1527. doi: 10.3390/plants12071527 (PMC10097399; doi:10.3390/plants12071527)
Supplement: Supplementary file 1 [file plants-12-01527-s001.zip › TableS1.xls]

## Sheet: Pot_Data_New_20.12.txt
Table S1. Establishment of juvenile plants
Time	Forest	Species	Node_Position	NrInd_established_ Yes	NrInd_established_ No
1	Allaman	L.g.argentatum	1	3	7
1	Allaman	L.g.argentatum	2	1	9
1	Allaman	L.g.argentatum	3	0	10
1	Allaman	L.g.argentatum	4	0	10
1	Allaman	L.g.argentatum	5	0	10
1	Allaman	L.g.galeobdolon	1	2	8
1	Allaman	L.g.galeobdolon	2	0	10
1	Allaman	L.g.galeobdolon	3	0	10
1	Allaman	L.g.galeobdolon	4	0	10
1	Allaman	L.g.galeobdolon	5	0	10
1	Allschwil	L.g.argentatum	1	1	9
1	Allschwil	L.g.argentatum	2	2	8
1	Allschwil	L.g.argentatum	3	1	9
1	Allschwil	L.g.argentatum	4	1	9
1	Allschwil	L.g.argentatum	5	0	10
1	Allschwil	L.g.galeobdolon	1	1	9
1	Allschwil	L.g.galeobdolon	2	0	10
1	Allschwil	L.g.galeobdolon	3	0	10
1	Allschwil	L.g.galeobdolon	4	0	10
1	Allschwil	L.g.galeobdolon	5	0	10
1	Bottmingen	L.g.argentatum	1	4	6
1	Bottmingen	L.g.argentatum	2	0	10
1	Bottmingen	L.g.argentatum	3	0	10
1	Bottmingen	L.g.argentatum	4	0	10
1	Bottmingen	L.g.argentatum	5	0	10
1	Bottmingen	L.g.galeobdolon	1	2	8
1	Bottmingen	L.g.galeobdolon	2	0	10
1	Bottmingen	L.g.galeobdolon	3	0	10
1	Bottmingen	L.g.galeobdolon	4	0	10
1	Bottmingen	L.g.galeobdolon	5	0	10
1	Haeglingen	L.g.argentatum	1	2	8
1	Haeglingen	L.g.argentatum	2	1	9
1	Haeglingen	L.g.argentatum	3	0	10
1	Haeglingen	L.g.argentatum	4	0	10
1	Haeglingen	L.g.argentatum	5	0	10
1	Haeglingen	L.g.galeobdolon	1	1	9
1	Haeglingen	L.g.galeobdolon	2	0	10
1	Haeglingen	L.g.galeobdolon	3	0	10
1	Haeglingen	L.g.galeobdolon	4	0	10
1	Haeglingen	L.g.galeobdolon	5	0	10
1	Koeniz	L.g.argentatum	1	2	8
1	Koeniz	L.g.argentatum	2	2	8
1	Koeniz	L.g.argentatum	3	1	9
1	Koeniz	L.g.argentatum	4	0	10
1	Koeniz	L.g.argentatum	5	0	10
1	Koeniz	L.g.galeobdolon	1	0	10
1	Koeniz	L.g.galeobdolon	2	1	9
1	Koeniz	L.g.galeobdolon	3	0	10
1	Koeniz	L.g.galeobdolon	4	0	10
1	Koeniz	L.g.galeobdolon	5	0	10
1	Oberwangen	L.g.argentatum	1	2	8
1	Oberwangen	L.g.argentatum	2	0	10
1	Oberwangen	L.g.argentatum	3	1	9
1	Oberwangen	L.g.argentatum	4	0	10
1	Oberwangen	L.g.argentatum	5	0	10
1	Oberwangen	L.g.galeobdolon	1	0	10
1	Oberwangen	L.g.galeobdolon	2	0	10
1	Oberwangen	L.g.galeobdolon	3	0	10
1	Oberwangen	L.g.galeobdolon	4	0	10
1	Oberwangen	L.g.galeobdolon	5	0	10
1	Riehen	L.g.argentatum	1	4	6
1	Riehen	L.g.argentatum	2	5	5
1	Riehen	L.g.argentatum	3	0	10
1	Riehen	L.g.argentatum	4	0	10
1	Riehen	L.g.argentatum	5	0	10
1	Riehen	L.g.galeobdolon	1	3	7
1	Riehen	L.g.galeobdolon	2	0	10
1	Riehen	L.g.galeobdolon	3	0	10
1	Riehen	L.g.galeobdolon	4	0	10
1	Riehen	L.g.galeobdolon	5	0	10
1	Seprais	L.g.argentatum	1	2	8
1	Seprais	L.g.argentatum	2	0	10
1	Seprais	L.g.argentatum	3	0	10
1	Seprais	L.g.argentatum	4	0	10
1	Seprais	L.g.argentatum	5	0	10
1	Seprais	L.g.galeobdolon	1	3	7
1	Seprais	L.g.galeobdolon	2	1	9
1	Seprais	L.g.galeobdolon	3	0	10
1	Seprais	L.g.galeobdolon	4	0	10
1	Seprais	L.g.galeobdolon	5	0	10
1	Wabern	L.g.argentatum	1	3	7
1	Wabern	L.g.argentatum	2	1	9
1	Wabern	L.g.argentatum	3	1	9
1	Wabern	L.g.argentatum	4	0	10
1	Wabern	L.g.argentatum	5	0	10
1	Wabern	L.g.galeobdolon	1	2	8
1	Wabern	L.g.galeobdolon	2	0	10
1	Wabern	L.g.galeobdolon	3	0	10
1	Wabern	L.g.galeobdolon	4	0	10
1	Wabern	L.g.galeobdolon	5	0	10
1	Zollikon	L.g.argentatum	1	0	10
1	Zollikon	L.g.argentatum	2	0	10
1	Zollikon	L.g.argentatum	3	0	10
1	Zollikon	L.g.argentatum	4	0	10
1	Zollikon	L.g.argentatum	5	0	10
1	Zollikon	L.g.galeobdolon	1	0	10
1	Zollikon	L.g.galeobdolon	2	0	10
1	Zollikon	L.g.galeobdolon	3	0	10
1	Zollikon	L.g.galeobdolon	4	0	10
1	Zollikon	L.g.galeobdolon	5	0	10
1	Zuerich	L.g.argentatum	1	2	8
1	Zuerich	L.g.argentatum	2	0	10
1	Zuerich	L.g.argentatum	3	0	10
1	Zuerich	L.g.argentatum	4	0	10
1	Zuerich	L.g.argentatum	5	2	8
1	Zuerich	L.g.galeobdolon	1	0	10
1	Zuerich	L.g.galeobdolon	2	0	10
1	Zuerich	L.g.galeobdolon	3	0	10
1	Zuerich	L.g.galeobdolon	4	0	10
1	Zuerich	L.g.galeobdolon	5	0	10
1	Zell	L.g.argentatum	1	2	8
1	Zell	L.g.argentatum	2	0	10
1	Zell	L.g.argentatum	3	1	9
1	Zell	L.g.argentatum	4	1	9
1	Zell	L.g.argentatum	5	0	10
1	Zell	L.g.galeobdolon	1	2	8
1	Zell	L.g.galeobdolon	2	2	8
1	Zell	L.g.galeobdolon	3	0	10
1	Zell	L.g.galeobdolon	4	0	10
1	Zell	L.g.galeobdolon	5	0	10
2	Allaman	L.g.argentatum	1	7	3
2	Allaman	L.g.argentatum	2	4	6
2	Allaman	L.g.argentatum	3	2	8
2	Allaman	L.g.argentatum	4	3	7
2	Allaman	L.g.argentatum	5	1	9
2	Allaman	L.g.galeobdolon	1	2	8
2	Allaman	L.g.galeobdolon	2	0	10
2	Allaman	L.g.galeobdolon	3	3	7
2	Allaman	L.g.galeobdolon	4	1	9
2	Allaman	L.g.galeobdolon	5	1	9
2	Allschwil	L.g.argentatum	1	1	9
2	Allschwil	L.g.argentatum	2	3	7
2	Allschwil	L.g.argentatum	3	4	6
2	Allschwil	L.g.argentatum	4	4	6
2	Allschwil	L.g.argentatum	5	1	9
2	Allschwil	L.g.galeobdolon	1	4	6
2	Allschwil	L.g.galeobdolon	2	4	6
2	Allschwil	L.g.galeobdolon	3	1	9
2	Allschwil	L.g.galeobdolon	4	0	10
2	Allschwil	L.g.galeobdolon	5	0	10
2	Bottmingen	L.g.argentatum	1	7	3
2	Bottmingen	L.g.argentatum	2	4	6
2	Bottmingen	L.g.argentatum	3	0	10
2	Bottmingen	L.g.argentatum	4	2	8
2	Bottmingen	L.g.argentatum	5	0	10
2	Bottmingen	L.g.galeobdolon	1	7	3
2	Bottmingen	L.g.galeobdolon	2	2	8
2	Bottmingen	L.g.galeobdolon	3	0	10
2	Bottmingen	L.g.galeobdolon	4	0	10
2	Bottmingen	L.g.galeobdolon	5	0	10
2	Haeglingen	L.g.argentatum	1	6	4
2	Haeglingen	L.g.argentatum	2	2	8
2	Haeglingen	L.g.argentatum	3	1	9
2	Haeglingen	L.g.argentatum	4	1	9
2	Haeglingen	L.g.argentatum	5	0	10
2	Haeglingen	L.g.galeobdolon	1	4	6
2	Haeglingen	L.g.galeobdolon	2	3	7
2	Haeglingen	L.g.galeobdolon	3	0	10
2	Haeglingen	L.g.galeobdolon	4	1	9
2	Haeglingen	L.g.galeobdolon	5	0	10
2	Koeniz	L.g.argentatum	1	6	4
2	Koeniz	L.g.argentatum	2	4	6
2	Koeniz	L.g.argentatum	3	3	7
2	Koeniz	L.g.argentatum	4	2	8
2	Koeniz	L.g.argentatum	5	0	10
2	Koeniz	L.g.galeobdolon	1	3	7
2	Koeniz	L.g.galeobdolon	2	2	8
2	Koeniz	L.g.galeobdolon	3	3	7
2	Koeniz	L.g.galeobdolon	4	0	10
2	Koeniz	L.g.galeobdolon	5	0	10
2	Oberwangen	L.g.argentatum	1	3	7
2	Oberwangen	L.g.argentatum	2	1	9
2	Oberwangen	L.g.argentatum	3	4	6
2	Oberwangen	L.g.argentatum	4	3	7
2	Oberwangen	L.g.argentatum	5	2	8
2	Oberwangen	L.g.galeobdolon	1	2	8
2	Oberwangen	L.g.galeobdolon	2	1	9
2	Oberwangen	L.g.galeobdolon	3	2	8
2	Oberwangen	L.g.galeobdolon	4	1	9
2	Oberwangen	L.g.galeobdolon	5	0	10
2	Riehen	L.g.argentatum	1	4	6
2	Riehen	L.g.argentatum	2	6	4
2	Riehen	L.g.argentatum	3	1	9
2	Riehen	L.g.argentatum	4	3	7
2	Riehen	L.g.argentatum	5	0	10
2	Riehen	L.g.galeobdolon	1	4	6
2	Riehen	L.g.galeobdolon	2	0	10
2	Riehen	L.g.galeobdolon	3	0	10
2	Riehen	L.g.galeobdolon	4	2	8
2	Riehen	L.g.galeobdolon	5	1	9
2	Seprais	L.g.argentatum	1	5	5
2	Seprais	L.g.argentatum	2	7	3
2	Seprais	L.g.argentatum	3	2	8
2	Seprais	L.g.argentatum	4	3	7
2	Seprais	L.g.argentatum	5	1	9
2	Seprais	L.g.galeobdolon	1	4	6
2	Seprais	L.g.galeobdolon	2	3	7
2	Seprais	L.g.galeobdolon	3	3	7
2	Seprais	L.g.galeobdolon	4	1	9
2	Seprais	L.g.galeobdolon	5	0	10
2	Wabern	L.g.argentatum	1	4	6
2	Wabern	L.g.argentatum	2	2	8
2	Wabern	L.g.argentatum	3	1	9
2	Wabern	L.g.argentatum	4	1	9
2	Wabern	L.g.argentatum	5	4	6
2	Wabern	L.g.galeobdolon	1	4	6
2	Wabern	L.g.galeobdolon	2	4	6
2	Wabern	L.g.galeobdolon	3	1	9
2	Wabern	L.g.galeobdolon	4	0	10
2	Wabern	L.g.galeobdolon	5	0	10
2	Zollikon	L.g.argentatum	1	0	10
2	Zollikon	L.g.argentatum	2	0	10
2	Zollikon	L.g.argentatum	3	2	8
2	Zollikon	L.g.argentatum	4	2	8
2	Zollikon	L.g.argentatum	5	2	8
2	Zollikon	L.g.galeobdolon	1	0	10
2	Zollikon	L.g.galeobdolon	2	1	9
2	Zollikon	L.g.galeobdolon	3	2	8
2	Zollikon	L.g.galeobdolon	4	0	10
2	Zollikon	L.g.galeobdolon	5	0	10
2	Zuerich	L.g.argentatum	1	2	8
2	Zuerich	L.g.argentatum	2	1	9
2	Zuerich	L.g.argentatum	3	3	7
2	Zuerich	L.g.argentatum	4	4	6
2	Zuerich	L.g.argentatum	5	3	7
2	Zuerich	L.g.galeobdolon	1	4	6
2	Zuerich	L.g.galeobdolon	2	3	7
2	Zuerich	L.g.galeobdolon	3	0	10
2	Zuerich	L.g.galeobdolon	4	0	10
2	Zuerich	L.g.galeobdolon	5	3	7
2	Zell	L.g.argentatum	1	7	3
2	Zell	L.g.argentatum	2	5	5
2	Zell	L.g.argentatum	3	2	8
2	Zell	L.g.argentatum	4	2	8
2	Zell	L.g.argentatum	5	0	10
2	Zell	L.g.galeobdolon	1	5	5
2	Zell	L.g.galeobdolon	2	3	7
2	Zell	L.g.galeobdolon	3	1	9
2	Zell	L.g.galeobdolon	4	1	9
2	Zell	L.g.galeobdolon	5	1	9
3	Allaman	L.g.argentatum	1	10	0
3	Allaman	L.g.argentatum	2	9	1
3	Allaman	L.g.argentatum	3	10	0
3	Allaman	L.g.argentatum	4	5	5
3	Allaman	L.g.argentatum	5	2	8
3	Allaman	L.g.galeobdolon	1	4	6
3	Allaman	L.g.galeobdolon	2	4	6
3	Allaman	L.g.galeobdolon	3	6	4
3	Allaman	L.g.galeobdolon	4	6	4
3	Allaman	L.g.galeobdolon	5	8	2
3	Allschwil	L.g.argentatum	1	4	6
3	Allschwil	L.g.argentatum	2	6	4
3	Allschwil	L.g.argentatum	3	9	1
3	Allschwil	L.g.argentatum	4	9	1
3	Allschwil	L.g.argentatum	5	8	2
3	Allschwil	L.g.galeobdolon	1	3	7
3	Allschwil	L.g.galeobdolon	2	6	4
3	Allschwil	L.g.galeobdolon	3	8	2
3	Allschwil	L.g.galeobdolon	4	5	5
3	Allschwil	L.g.galeobdolon	5	7	3
3	Bottmingen	L.g.argentatum	1	6	4
3	Bottmingen	L.g.argentatum	2	6	4
3	Bottmingen	L.g.argentatum	3	7	3
3	Bottmingen	L.g.argentatum	4	7	3
3	Bottmingen	L.g.argentatum	5	6	4
3	Bottmingen	L.g.galeobdolon	1	6	4
3	Bottmingen	L.g.galeobdolon	2	6	4
3	Bottmingen	L.g.galeobdolon	3	5	5
3	Bottmingen	L.g.galeobdolon	4	7	3
3	Bottmingen	L.g.galeobdolon	5	7	3
3	Haeglingen	L.g.argentatum	1	6	4
3	Haeglingen	L.g.argentatum	2	6	4
3	Haeglingen	L.g.argentatum	3	7	3
3	Haeglingen	L.g.argentatum	4	7	3
3	Haeglingen	L.g.argentatum	5	6	4
3	Haeglingen	L.g.galeobdolon	1	6	4
3	Haeglingen	L.g.galeobdolon	2	6	4
3	Haeglingen	L.g.galeobdolon	3	5	5
3	Haeglingen	L.g.galeobdolon	4	7	3
3	Haeglingen	L.g.galeobdolon	5	7	3
3	Koeniz	L.g.argentatum	1	9	1
3	Koeniz	L.g.argentatum	2	10	0
3	Koeniz	L.g.argentatum	3	9	1
3	Koeniz	L.g.argentatum	4	9	1
3	Koeniz	L.g.argentatum	5	6	4
3	Koeniz	L.g.galeobdolon	1	4	6
3	Koeniz	L.g.galeobdolon	2	5	5
3	Koeniz	L.g.galeobdolon	3	6	4
3	Koeniz	L.g.galeobdolon	4	8	2
3	Koeniz	L.g.galeobdolon	5	4	6
3	Oberwangen	L.g.argentatum	1	8	2
3	Oberwangen	L.g.argentatum	2	7	3
3	Oberwangen	L.g.argentatum	3	8	2
3	Oberwangen	L.g.argentatum	4	9	1
3	Oberwangen	L.g.argentatum	5	9	1
3	Oberwangen	L.g.galeobdolon	1	7	3
3	Oberwangen	L.g.galeobdolon	2	9	1
3	Oberwangen	L.g.galeobdolon	3	10	0
3	Oberwangen	L.g.galeobdolon	4	9	1
3	Oberwangen	L.g.galeobdolon	5	8	2
3	Riehen	L.g.argentatum	1	9	1
3	Riehen	L.g.argentatum	2	10	0
3	Riehen	L.g.argentatum	3	10	0
3	Riehen	L.g.argentatum	4	10	0
3	Riehen	L.g.argentatum	5	9	1
3	Riehen	L.g.galeobdolon	1	0	10
3	Riehen	L.g.galeobdolon	2	2	8
3	Riehen	L.g.galeobdolon	3	4	6
3	Riehen	L.g.galeobdolon	4	7	3
3	Riehen	L.g.galeobdolon	5	5	5
3	Seprais	L.g.argentatum	1	7	3
3	Seprais	L.g.argentatum	2	9	1
3	Seprais	L.g.argentatum	3	10	0
3	Seprais	L.g.argentatum	4	10	0
3	Seprais	L.g.argentatum	5	10	0
3	Seprais	L.g.galeobdolon	1	8	2
3	Seprais	L.g.galeobdolon	2	7	3
3	Seprais	L.g.galeobdolon	3	6	4
3	Seprais	L.g.galeobdolon	4	5	5
3	Seprais	L.g.galeobdolon	5	2	8
3	Wabern	L.g.argentatum	1	3	7
3	Wabern	L.g.argentatum	2	8	2
3	Wabern	L.g.argentatum	3	8	2
3	Wabern	L.g.argentatum	4	10	0
3	Wabern	L.g.argentatum	5	9	1
3	Wabern	L.g.galeobdolon	1	7	3
3	Wabern	L.g.galeobdolon	2	8	2
3	Wabern	L.g.galeobdolon	3	10	0
3	Wabern	L.g.galeobdolon	4	9	1
3	Wabern	L.g.galeobdolon	5	7	3
3	Zollikon	L.g.argentatum	1	1	9
3	Zollikon	L.g.argentatum	2	2	8
3	Zollikon	L.g.argentatum	3	4	6
3	Zollikon	L.g.argentatum	4	8	2
3	Zollikon	L.g.argentatum	5	5	5
3	Zollikon	L.g.galeobdolon	1	2	8
3	Zollikon	L.g.galeobdolon	2	6	4
3	Zollikon	L.g.galeobdolon	3	10	0
3	Zollikon	L.g.galeobdolon	4	8	2
3	Zollikon	L.g.galeobdolon	5	9	1
3	Zuerich	L.g.argentatum	1	6	4
3	Zuerich	L.g.argentatum	2	8	2
3	Zuerich	L.g.argentatum	3	7	3
3	Zuerich	L.g.argentatum	4	9	1
3	Zuerich	L.g.argentatum	5	10	0
3	Zuerich	L.g.galeobdolon	1	3	7
3	Zuerich	L.g.galeobdolon	2	5	5
3	Zuerich	L.g.galeobdolon	3	4	6
3	Zuerich	L.g.galeobdolon	4	4	6
3	Zuerich	L.g.galeobdolon	5	6	4
3	Zell	L.g.argentatum	1	9	1
3	Zell	L.g.argentatum	2	10	0
3	Zell	L.g.argentatum	3	9	1
3	Zell	L.g.argentatum	4	9	1
3	Zell	L.g.argentatum	5	6	4
3	Zell	L.g.galeobdolon	1	5	5
3	Zell	L.g.galeobdolon	2	6	4
3	Zell	L.g.galeobdolon	3	6	4
3	Zell	L.g.galeobdolon	4	8	2
3	Zell	L.g.galeobdolon	5	4	6
4	Allaman	L.g.argentatum	1	10	0
4	Allaman	L.g.argentatum	2	9	1
4	Allaman	L.g.argentatum	3	10	0
4	Allaman	L.g.argentatum	4	4	6
4	Allaman	L.g.argentatum	5	1	9
4	Allaman	L.g.galeobdolon	1	4	6
4	Allaman	L.g.galeobdolon	2	4	6
4	Allaman	L.g.galeobdolon	3	6	4
4	Allaman	L.g.galeobdolon	4	5	5
4	Allaman	L.g.galeobdolon	5	7	3
4	Allschwil	L.g.argentatum	1	3	7
4	Allschwil	L.g.argentatum	2	6	4
4	Allschwil	L.g.argentatum	3	9	1
4	Allschwil	L.g.argentatum	4	9	1
4	Allschwil	L.g.argentatum	5	7	3
4	Allschwil	L.g.galeobdolon	1	2	8
4	Allschwil	L.g.galeobdolon	2	5	5
4	Allschwil	L.g.galeobdolon	3	7	3
4	Allschwil	L.g.galeobdolon	4	5	5
4	Allschwil	L.g.galeobdolon	5	6	4
4	Bottmingen	L.g.argentatum	1	6	4
4	Bottmingen	L.g.argentatum	2	4	6
4	Bottmingen	L.g.argentatum	3	6	4
4	Bottmingen	L.g.argentatum	4	5	5
4	Bottmingen	L.g.argentatum	5	6	4
4	Bottmingen	L.g.galeobdolon	1	6	4
4	Bottmingen	L.g.galeobdolon	2	7	3
4	Bottmingen	L.g.galeobdolon	3	5	5
4	Bottmingen	L.g.galeobdolon	4	4	6
4	Bottmingen	L.g.galeobdolon	5	6	4
4	Haeglingen	L.g.argentatum	1	6	4
4	Haeglingen	L.g.argentatum	2	4	6
4	Haeglingen	L.g.argentatum	3	6	4
4	Haeglingen	L.g.argentatum	4	5	5
4	Haeglingen	L.g.argentatum	5	6	4
4	Haeglingen	L.g.galeobdolon	1	6	4
4	Haeglingen	L.g.galeobdolon	2	7	3
4	Haeglingen	L.g.galeobdolon	3	5	5
4	Haeglingen	L.g.galeobdolon	4	4	6
4	Haeglingen	L.g.galeobdolon	5	6	4
4	Koeniz	L.g.argentatum	1	8	2
4	Koeniz	L.g.argentatum	2	9	1
4	Koeniz	L.g.argentatum	3	9	1
4	Koeniz	L.g.argentatum	4	9	1
4	Koeniz	L.g.argentatum	5	6	4
4	Koeniz	L.g.galeobdolon	1	2	8
4	Koeniz	L.g.galeobdolon	2	5	5
4	Koeniz	L.g.galeobdolon	3	6	4
4	Koeniz	L.g.galeobdolon	4	7	3
4	Koeniz	L.g.galeobdolon	5	1	9
4	Oberwangen	L.g.argentatum	1	8	2
4	Oberwangen	L.g.argentatum	2	4	6
4	Oberwangen	L.g.argentatum	3	8	2
4	Oberwangen	L.g.argentatum	4	8	2
4	Oberwangen	L.g.argentatum	5	8	2
4	Oberwangen	L.g.galeobdolon	1	7	3
4	Oberwangen	L.g.galeobdolon	2	8	2
4	Oberwangen	L.g.galeobdolon	3	8	2
4	Oberwangen	L.g.galeobdolon	4	8	2
4	Oberwangen	L.g.galeobdolon	5	7	3
4	Riehen	L.g.argentatum	1	9	1
4	Riehen	L.g.argentatum	2	9	1
4	Riehen	L.g.argentatum	3	10	0
4	Riehen	L.g.argentatum	4	10	0
4	Riehen	L.g.argentatum	5	9	1
4	Riehen	L.g.galeobdolon	1	0	10
4	Riehen	L.g.galeobdolon	2	2	8
4	Riehen	L.g.galeobdolon	3	3	7
4	Riehen	L.g.galeobdolon	4	7	3
4	Riehen	L.g.galeobdolon	5	4	6
4	Seprais	L.g.argentatum	1	5	5
4	Seprais	L.g.argentatum	2	7	3
4	Seprais	L.g.argentatum	3	9	1
4	Seprais	L.g.argentatum	4	8	2
4	Seprais	L.g.argentatum	5	8	2
4	Seprais	L.g.galeobdolon	1	4	6
4	Seprais	L.g.galeobdolon	2	3	7
4	Seprais	L.g.galeobdolon	3	5	5
4	Seprais	L.g.galeobdolon	4	3	7
4	Seprais	L.g.galeobdolon	5	1	9
4	Wabern	L.g.argentatum	1	3	7
4	Wabern	L.g.argentatum	2	8	2
4	Wabern	L.g.argentatum	3	8	2
4	Wabern	L.g.argentatum	4	9	1
4	Wabern	L.g.argentatum	5	8	2
4	Wabern	L.g.galeobdolon	1	4	6
4	Wabern	L.g.galeobdolon	2	6	4
4	Wabern	L.g.galeobdolon	3	8	2
4	Wabern	L.g.galeobdolon	4	7	3
4	Wabern	L.g.galeobdolon	5	5	5
4	Zollikon	L.g.argentatum	1	1	9
4	Zollikon	L.g.argentatum	2	2	8
4	Zollikon	L.g.argentatum	3	3	7
4	Zollikon	L.g.argentatum	4	8	2
4	Zollikon	L.g.argentatum	5	5	5
4	Zollikon	L.g.galeobdolon	1	1	9
4	Zollikon	L.g.galeobdolon	2	5	5
4	Zollikon	L.g.galeobdolon	3	7	3
4	Zollikon	L.g.galeobdolon	4	8	2
4	Zollikon	L.g.galeobdolon	5	9	1
4	Zuerich	L.g.argentatum	1	6	4
4	Zuerich	L.g.argentatum	2	7	3
4	Zuerich	L.g.argentatum	3	7	3
4	Zuerich	L.g.argentatum	4	8	2
4	Zuerich	L.g.argentatum	5	10	0
4	Zuerich	L.g.galeobdolon	1	1	9
4	Zuerich	L.g.galeobdolon	2	2	8
4	Zuerich	L.g.galeobdolon	3	2	8
4	Zuerich	L.g.galeobdolon	4	3	7
4	Zuerich	L.g.galeobdolon	5	4	6
4	Zell	L.g.argentatum	1	9	1
4	Zell	L.g.argentatum	2	9	1
4	Zell	L.g.argentatum	3	9	1
4	Zell	L.g.argentatum	4	9	1
4	Zell	L.g.argentatum	5	6	4
4	Zell	L.g.galeobdolon	1	3	7
4	Zell	L.g.galeobdolon	2	6	4
4	Zell	L.g.galeobdolon	3	6	4
4	Zell	L.g.galeobdolon	4	5	5
4	Zell	L.g.galeobdolon	5	1	9
5	Allaman	L.g.argentatum	1	10	0
5	Allaman	L.g.argentatum	2	9	1
5	Allaman	L.g.argentatum	3	10	0
5	Allaman	L.g.argentatum	4	4	6
5	Allaman	L.g.argentatum	5	1	9
5	Allaman	L.g.galeobdolon	1	4	6
5	Allaman	L.g.galeobdolon	2	4	6
5	Allaman	L.g.galeobdolon	3	6	4
5	Allaman	L.g.galeobdolon	4	5	5
5	Allaman	L.g.galeobdolon	5	7	3
5	Allschwil	L.g.argentatum	1	3	7
5	Allschwil	L.g.argentatum	2	6	4
5	Allschwil	L.g.argentatum	3	9	1
5	Allschwil	L.g.argentatum	4	9	1
5	Allschwil	L.g.argentatum	5	7	3
5	Allschwil	L.g.galeobdolon	1	2	8
5	Allschwil	L.g.galeobdolon	2	5	5
5	Allschwil	L.g.galeobdolon	3	7	3
5	Allschwil	L.g.galeobdolon	4	5	5
5	Allschwil	L.g.galeobdolon	5	6	4
5	Bottmingen	L.g.argentatum	1	6	4
5	Bottmingen	L.g.argentatum	2	4	6
5	Bottmingen	L.g.argentatum	3	6	4
5	Bottmingen	L.g.argentatum	4	5	5
5	Bottmingen	L.g.argentatum	5	6	4
5	Bottmingen	L.g.galeobdolon	1	6	4
5	Bottmingen	L.g.galeobdolon	2	7	3
5	Bottmingen	L.g.galeobdolon	3	5	5
5	Bottmingen	L.g.galeobdolon	4	4	6
5	Bottmingen	L.g.galeobdolon	5	6	4
5	Haeglingen	L.g.argentatum	1	6	4
5	Haeglingen	L.g.argentatum	2	4	6
5	Haeglingen	L.g.argentatum	3	6	4
5	Haeglingen	L.g.argentatum	4	5	5
5	Haeglingen	L.g.argentatum	5	6	4
5	Haeglingen	L.g.galeobdolon	1	6	4
5	Haeglingen	L.g.galeobdolon	2	7	3
5	Haeglingen	L.g.galeobdolon	3	5	5
5	Haeglingen	L.g.galeobdolon	4	4	6
5	Haeglingen	L.g.galeobdolon	5	6	4
5	Koeniz	L.g.argentatum	1	8	2
5	Koeniz	L.g.argentatum	2	9	1
5	Koeniz	L.g.argentatum	3	9	1
5	Koeniz	L.g.argentatum	4	9	1
5	Koeniz	L.g.argentatum	5	6	4
5	Koeniz	L.g.galeobdolon	1	2	8
5	Koeniz	L.g.galeobdolon	2	5	5
5	Koeniz	L.g.galeobdolon	3	6	4
5	Koeniz	L.g.galeobdolon	4	7	3
5	Koeniz	L.g.galeobdolon	5	1	9
5	Oberwangen	L.g.argentatum	1	8	2
5	Oberwangen	L.g.argentatum	2	4	6
5	Oberwangen	L.g.argentatum	3	8	2
5	Oberwangen	L.g.argentatum	4	8	2
5	Oberwangen	L.g.argentatum	5	7	3
5	Oberwangen	L.g.galeobdolon	1	7	3
5	Oberwangen	L.g.galeobdolon	2	8	2
5	Oberwangen	L.g.galeobdolon	3	8	2
5	Oberwangen	L.g.galeobdolon	4	8	2
5	Oberwangen	L.g.galeobdolon	5	7	3
5	Riehen	L.g.argentatum	1	9	1
5	Riehen	L.g.argentatum	2	9	1
5	Riehen	L.g.argentatum	3	10	0
5	Riehen	L.g.argentatum	4	10	0
5	Riehen	L.g.argentatum	5	9	1
5	Riehen	L.g.galeobdolon	1	0	10
5	Riehen	L.g.galeobdolon	2	2	8
5	Riehen	L.g.galeobdolon	3	3	7
5	Riehen	L.g.galeobdolon	4	7	3
5	Riehen	L.g.galeobdolon	5	4	6
5	Seprais	L.g.argentatum	1	4	6
5	Seprais	L.g.argentatum	2	6	4
5	Seprais	L.g.argentatum	3	8	2
5	Seprais	L.g.argentatum	4	8	2
5	Seprais	L.g.argentatum	5	8	2
5	Seprais	L.g.galeobdolon	1	3	7
5	Seprais	L.g.galeobdolon	2	3	7
5	Seprais	L.g.galeobdolon	3	5	5
5	Seprais	L.g.galeobdolon	4	3	7
5	Seprais	L.g.galeobdolon	5	1	9
5	Wabern	L.g.argentatum	1	3	7
5	Wabern	L.g.argentatum	2	7	3
5	Wabern	L.g.argentatum	3	8	2
5	Wabern	L.g.argentatum	4	9	1
5	Wabern	L.g.argentatum	5	8	2
5	Wabern	L.g.galeobdolon	1	4	6
5	Wabern	L.g.galeobdolon	2	6	4
5	Wabern	L.g.galeobdolon	3	8	2
5	Wabern	L.g.galeobdolon	4	7	3
5	Wabern	L.g.galeobdolon	5	5	5
5	Zollikon	L.g.argentatum	1	1	9
5	Zollikon	L.g.argentatum	2	2	8
5	Zollikon	L.g.argentatum	3	3	7
5	Zollikon	L.g.argentatum	4	8	2
5	Zollikon	L.g.argentatum	5	5	5
5	Zollikon	L.g.galeobdolon	1	1	9
5	Zollikon	L.g.galeobdolon	2	5	5
5	Zollikon	L.g.galeobdolon	3	7	3
5	Zollikon	L.g.galeobdolon	4	8	2
5	Zollikon	L.g.galeobdolon	5	9	1
5	Zuerich	L.g.argentatum	1	6	4
5	Zuerich	L.g.argentatum	2	7	3
5	Zuerich	L.g.argentatum	3	7	3
5	Zuerich	L.g.argentatum	4	8	2
5	Zuerich	L.g.argentatum	5	10	0
5	Zuerich	L.g.galeobdolon	1	1	9
5	Zuerich	L.g.galeobdolon	2	2	8
5	Zuerich	L.g.galeobdolon	3	2	8
5	Zuerich	L.g.galeobdolon	4	3	7
5	Zuerich	L.g.galeobdolon	5	4	6
5	Zell	L.g.argentatum	1	9	1
5	Zell	L.g.argentatum	2	9	1
5	Zell	L.g.argentatum	3	9	1
5	Zell	L.g.argentatum	4	9	1
5	Zell	L.g.argentatum	5	6	4
5	Zell	L.g.galeobdolon	1	4	6
5	Zell	L.g.galeobdolon	2	7	3
5	Zell	L.g.galeobdolon	3	6	4
5	Zell	L.g.galeobdolon	4	5	5
5	Zell	L.g.galeobdolon	5	2	8
6	Allaman	L.g.argentatum	1	10	0
6	Allaman	L.g.argentatum	2	9	1
6	Allaman	L.g.argentatum	3	10	0
6	Allaman	L.g.argentatum	4	4	6
6	Allaman	L.g.argentatum	5	1	9
6	Allaman	L.g.galeobdolon	1	4	6
6	Allaman	L.g.galeobdolon	2	4	6
6	Allaman	L.g.galeobdolon	3	6	4
6	Allaman	L.g.galeobdolon	4	5	5
6	Allaman	L.g.galeobdolon	5	7	3
6	Allschwil	L.g.argentatum	1	3	7
6	Allschwil	L.g.argentatum	2	6	4
6	Allschwil	L.g.argentatum	3	9	1
6	Allschwil	L.g.argentatum	4	9	1
6	Allschwil	L.g.argentatum	5	7	3
6	Allschwil	L.g.galeobdolon	1	2	8
6	Allschwil	L.g.galeobdolon	2	5	5
6	Allschwil	L.g.galeobdolon	3	7	3
6	Allschwil	L.g.galeobdolon	4	5	5
6	Allschwil	L.g.galeobdolon	5	6	4
6	Bottmingen	L.g.argentatum	1	6	4
6	Bottmingen	L.g.argentatum	2	4	6
6	Bottmingen	L.g.argentatum	3	6	4
6	Bottmingen	L.g.argentatum	4	5	5
6	Bottmingen	L.g.argentatum	5	6	4
6	Bottmingen	L.g.galeobdolon	1	6	4
6	Bottmingen	L.g.galeobdolon	2	7	3
6	Bottmingen	L.g.galeobdolon	3	5	5
6	Bottmingen	L.g.galeobdolon	4	4	6
6	Bottmingen	L.g.galeobdolon	5	6	4
6	Haeglingen	L.g.argentatum	1	6	4
6	Haeglingen	L.g.argentatum	2	4	6
6	Haeglingen	L.g.argentatum	3	6	4
6	Haeglingen	L.g.argentatum	4	5	5
6	Haeglingen	L.g.argentatum	5	6	4
6	Haeglingen	L.g.galeobdolon	1	6	4
6	Haeglingen	L.g.galeobdolon	2	7	3
6	Haeglingen	L.g.galeobdolon	3	5	5
6	Haeglingen	L.g.galeobdolon	4	4	6
6	Haeglingen	L.g.galeobdolon	5	6	4
6	Koeniz	L.g.argentatum	1	8	2
6	Koeniz	L.g.argentatum	2	9	1
6	Koeniz	L.g.argentatum	3	9	1
6	Koeniz	L.g.argentatum	4	9	1
6	Koeniz	L.g.argentatum	5	6	4
6	Koeniz	L.g.galeobdolon	1	2	8
6	Koeniz	L.g.galeobdolon	2	5	5
6	Koeniz	L.g.galeobdolon	3	6	4
6	Koeniz	L.g.galeobdolon	4	7	3
6	Koeniz	L.g.galeobdolon	5	1	9
6	Oberwangen	L.g.argentatum	1	8	2
6	Oberwangen	L.g.argentatum	2	4	6
6	Oberwangen	L.g.argentatum	3	8	2
6	Oberwangen	L.g.argentatum	4	8	2
6	Oberwangen	L.g.argentatum	5	7	3
6	Oberwangen	L.g.galeobdolon	1	7	3
6	Oberwangen	L.g.galeobdolon	2	8	2
6	Oberwangen	L.g.galeobdolon	3	8	2
6	Oberwangen	L.g.galeobdolon	4	8	2
6	Oberwangen	L.g.galeobdolon	5	7	3
6	Riehen	L.g.argentatum	1	9	1
6	Riehen	L.g.argentatum	2	9	1
6	Riehen	L.g.argentatum	3	10	0
6	Riehen	L.g.argentatum	4	10	0
6	Riehen	L.g.argentatum	5	9	1
6	Riehen	L.g.galeobdolon	1	0	10
6	Riehen	L.g.galeobdolon	2	2	8
6	Riehen	L.g.galeobdolon	3	3	7
6	Riehen	L.g.galeobdolon	4	7	3
6	Riehen	L.g.galeobdolon	5	4	6
6	Seprais	L.g.argentatum	1	4	6
6	Seprais	L.g.argentatum	2	6	4
6	Seprais	L.g.argentatum	3	8	2
6	Seprais	L.g.argentatum	4	8	2
6	Seprais	L.g.argentatum	5	8	2
6	Seprais	L.g.galeobdolon	1	3	7
6	Seprais	L.g.galeobdolon	2	3	7
6	Seprais	L.g.galeobdolon	3	5	5
6	Seprais	L.g.galeobdolon	4	3	7
6	Seprais	L.g.galeobdolon	5	1	9
6	Wabern	L.g.argentatum	1	3	7
6	Wabern	L.g.argentatum	2	7	3
6	Wabern	L.g.argentatum	3	8	2
6	Wabern	L.g.argentatum	4	9	1
6	Wabern	L.g.argentatum	5	8	2
6	Wabern	L.g.galeobdolon	1	4	6
6	Wabern	L.g.galeobdolon	2	6	4
6	Wabern	L.g.galeobdolon	3	8	2
6	Wabern	L.g.galeobdolon	4	7	3
6	Wabern	L.g.galeobdolon	5	5	5
6	Zollikon	L.g.argentatum	1	1	9
6	Zollikon	L.g.argentatum	2	2	8
6	Zollikon	L.g.argentatum	3	3	7
6	Zollikon	L.g.argentatum	4	8	2
6	Zollikon	L.g.argentatum	5	5	5
6	Zollikon	L.g.galeobdolon	1	1	9
6	Zollikon	L.g.galeobdolon	2	5	5
6	Zollikon	L.g.galeobdolon	3	7	3
6	Zollikon	L.g.galeobdolon	4	8	2
6	Zollikon	L.g.galeobdolon	5	9	1
6	Zuerich	L.g.argentatum	1	6	4
6	Zuerich	L.g.argentatum	2	7	3
6	Zuerich	L.g.argentatum	3	7	3
6	Zuerich	L.g.argentatum	4	8	2
6	Zuerich	L.g.argentatum	5	10	0
6	Zuerich	L.g.galeobdolon	1	1	9
6	Zuerich	L.g.galeobdolon	2	2	8
6	Zuerich	L.g.galeobdolon	3	2	8
6	Zuerich	L.g.galeobdolon	4	3	7
6	Zuerich	L.g.galeobdolon	5	4	6
6	Zell	L.g.argentatum	1	9	1
6	Zell	L.g.argentatum	2	9	1
6	Zell	L.g.argentatum	3	9	1
6	Zell	L.g.argentatum	4	9	1
6	Zell	L.g.argentatum	5	6	4
6	Zell	L.g.galeobdolon	1	4	6
6	Zell	L.g.galeobdolon	2	7	3
6	Zell	L.g.galeobdolon	3	6	4
6	Zell	L.g.galeobdolon	4	5	5
6	Zell	L.g.galeobdolon	5	2	8
