# Supplementary material for: Invasion of a Horticultural Plant into Forests: Lamium galeobdolon argentatum Affects Native Above-Ground Vegetation and Soil Properties
Source: Plants (Basel). 2023 Mar 31;12(7):1527. doi: 10.3390/plants12071527 (PMC10097399; doi:10.3390/plants12071527)
Supplement: Supplementary file 1 [file plants-12-01527-s001.zip › TableS2.xls]

## Sheet: Sheet1
Table S2. Emergence of stolons from juvenile plants
Forest	Species	Node_Position	NrInd_with_Stolon_emerged_ Yes	NrInd_with_Stolon_emerged_No
Allaman	L.g.argentatum	1	4	6
Allaman	L.g.argentatum	2	5	5
Allaman	L.g.argentatum	3	3	7
Allaman	L.g.argentatum	4	1	9
Allaman	L.g.argentatum	5	0	10
Allaman	L.g.galeobdolon	1	0	10
Allaman	L.g.galeobdolon	2	0	10
Allaman	L.g.galeobdolon	3	2	8
Allaman	L.g.galeobdolon	4	2	8
Allaman	L.g.galeobdolon	5	3	7
Allschwil	L.g.argentatum	1	0	10
Allschwil	L.g.argentatum	2	0	10
Allschwil	L.g.argentatum	3	0	10
Allschwil	L.g.argentatum	4	0	10
Allschwil	L.g.argentatum	5	0	10
Allschwil	L.g.galeobdolon	1	0	10
Allschwil	L.g.galeobdolon	2	2	8
Allschwil	L.g.galeobdolon	3	4	6
Allschwil	L.g.galeobdolon	4	2	8
Allschwil	L.g.galeobdolon	5	4	6
Bottmingen	L.g.argentatum	1	2	8
Bottmingen	L.g.argentatum	2	1	9
Bottmingen	L.g.argentatum	3	3	7
Bottmingen	L.g.argentatum	4	1	9
Bottmingen	L.g.argentatum	5	1	9
Bottmingen	L.g.galeobdolon	1	0	10
Bottmingen	L.g.galeobdolon	2	1	9
Bottmingen	L.g.galeobdolon	3	1	9
Bottmingen	L.g.galeobdolon	4	0	10
Bottmingen	L.g.galeobdolon	5	1	9
Haeglingen	L.g.argentatum	1	2	8
Haeglingen	L.g.argentatum	2	1	9
Haeglingen	L.g.argentatum	3	3	7
Haeglingen	L.g.argentatum	4	1	9
Haeglingen	L.g.argentatum	5	1	9
Haeglingen	L.g.galeobdolon	1	0	10
Haeglingen	L.g.galeobdolon	2	1	9
Haeglingen	L.g.galeobdolon	3	1	9
Haeglingen	L.g.galeobdolon	4	0	10
Haeglingen	L.g.galeobdolon	5	1	9
Koeniz	L.g.argentatum	1	1	9
Koeniz	L.g.argentatum	2	0	10
Koeniz	L.g.argentatum	3	0	10
Koeniz	L.g.argentatum	4	1	9
Koeniz	L.g.argentatum	5	2	8
Koeniz	L.g.galeobdolon	1	1	9
Koeniz	L.g.galeobdolon	2	2	8
Koeniz	L.g.galeobdolon	3	2	8
Koeniz	L.g.galeobdolon	4	3	7
Koeniz	L.g.galeobdolon	5	1	9
Oberwangen	L.g.argentatum	1	0	10
Oberwangen	L.g.argentatum	2	0	10
Oberwangen	L.g.argentatum	3	1	9
Oberwangen	L.g.argentatum	4	0	10
Oberwangen	L.g.argentatum	5	0	10
Oberwangen	L.g.galeobdolon	1	4	6
Oberwangen	L.g.galeobdolon	2	3	7
Oberwangen	L.g.galeobdolon	3	5	5
Oberwangen	L.g.galeobdolon	4	2	8
Oberwangen	L.g.galeobdolon	5	2	8
Riehen	L.g.argentatum	1	1	9
Riehen	L.g.argentatum	2	3	7
Riehen	L.g.argentatum	3	2	8
Riehen	L.g.argentatum	4	3	7
Riehen	L.g.argentatum	5	4	6
Riehen	L.g.galeobdolon	1	0	10
Riehen	L.g.galeobdolon	2	1	9
Riehen	L.g.galeobdolon	3	0	10
Riehen	L.g.galeobdolon	4	2	8
Riehen	L.g.galeobdolon	5	1	9
Seprais	L.g.argentatum	1	2	8
Seprais	L.g.argentatum	2	2	8
Seprais	L.g.argentatum	3	3	7
Seprais	L.g.argentatum	4	6	4
Seprais	L.g.argentatum	5	4	6
Seprais	L.g.galeobdolon	1	1	9
Seprais	L.g.galeobdolon	2	2	8
Seprais	L.g.galeobdolon	3	3	7
Seprais	L.g.galeobdolon	4	2	8
Seprais	L.g.galeobdolon	5	1	9
Wabern	L.g.argentatum	1	0	10
Wabern	L.g.argentatum	2	2	8
Wabern	L.g.argentatum	3	1	9
Wabern	L.g.argentatum	4	0	10
Wabern	L.g.argentatum	5	1	9
Wabern	L.g.galeobdolon	1	0	10
Wabern	L.g.galeobdolon	2	1	9
Wabern	L.g.galeobdolon	3	0	10
Wabern	L.g.galeobdolon	4	1	9
Wabern	L.g.galeobdolon	5	0	10
Zollikon	L.g.argentatum	1	0	10
Zollikon	L.g.argentatum	2	1	9
Zollikon	L.g.argentatum	3	0	10
Zollikon	L.g.argentatum	4	5	5
Zollikon	L.g.argentatum	5	3	7
Zollikon	L.g.galeobdolon	1	1	9
Zollikon	L.g.galeobdolon	2	0	10
Zollikon	L.g.galeobdolon	3	2	8
Zollikon	L.g.galeobdolon	4	1	9
Zollikon	L.g.galeobdolon	5	1	9
Zuerich	L.g.argentatum	1	0	10
Zuerich	L.g.argentatum	2	2	8
Zuerich	L.g.argentatum	3	2	8
Zuerich	L.g.argentatum	4	1	9
Zuerich	L.g.argentatum	5	0	10
Zuerich	L.g.galeobdolon	1	0	10
Zuerich	L.g.galeobdolon	2	0	10
Zuerich	L.g.galeobdolon	3	1	9
Zuerich	L.g.galeobdolon	4	0	10
Zuerich	L.g.galeobdolon	5	0	10
Zell	L.g.argentatum	1	2	8
Zell	L.g.argentatum	2	0	10
Zell	L.g.argentatum	3	1	9
Zell	L.g.argentatum	4	1	9
Zell	L.g.argentatum	5	2	8
Zell	L.g.galeobdolon	1	1	9
Zell	L.g.galeobdolon	2	2	8
Zell	L.g.galeobdolon	3	2	8
Zell	L.g.galeobdolon	4	1	9
Zell	L.g.galeobdolon	5	1	9
