# Supplementary material for: Invasion of a Horticultural Plant into Forests: Lamium galeobdolon argentatum Affects Native Above-Ground Vegetation and Soil Properties
Source: Plants (Basel). 2023 Mar 31;12(7):1527. doi: 10.3390/plants12071527 (PMC10097399; doi:10.3390/plants12071527)
Supplement: Supplementary file 1 [file plants-12-01527-s001.zip › TableS3.xls]

## Sheet: Pot_Lamium_Mean_Biomasse.txt
Table S3. Biomass of emerged juvenile plants
Forest	Species	Node_Position	Aboveground_biomass	Belowground_Biomass	Tot_biomass
Allaman	L.g.argentatum	1	0.3931	0.44	0.833
Allaman	L.g.argentatum	2	0.689222	0.508	1.197
Allaman	L.g.argentatum	3	0.6257	0.615	1.241
Allaman	L.g.argentatum	4	0.6185	0.646	1.265
Allaman	L.g.argentatum	5	0.266	0.115	0.381
Allaman	L.g.galeobdolon	1	0.097	0.065	0.162
Allaman	L.g.galeobdolon	2	0.123333	0.125	0.248
Allaman	L.g.galeobdolon	3	0.462167	0.487	0.949
Allaman	L.g.galeobdolon	4	0.5446	0.503	1.047
Allaman	L.g.galeobdolon	5	0.425143	0.32	0.745
Allschwil	L.g.argentatum	1	0.187667	0.191	0.379
Allschwil	L.g.argentatum	2	0.154667	0.115	0.269
Allschwil	L.g.argentatum	3	0.272778	0.233	0.505
Allschwil	L.g.argentatum	4	0.254667	0.264	0.519
Allschwil	L.g.argentatum	5	0.294286	0.311	0.606
Allschwil	L.g.galeobdolon	1	0.2595	0.128	0.388
Allschwil	L.g.galeobdolon	2	0.302	0.24	0.542
Allschwil	L.g.galeobdolon	3	0.600286	0.272	0.872
Allschwil	L.g.galeobdolon	4	0.4274	0.212	0.639
Allschwil	L.g.galeobdolon	5	0.841167	0.48	1.321
Bettingen	L.g.argentatum	1	0.430667	0.359	0.789
Bettingen	L.g.argentatum	2	0.5115	0.37	0.882
Bettingen	L.g.argentatum	3	0.573333	0.535	1.109
Bettingen	L.g.argentatum	4	0.4146	0.359	0.773
Bettingen	L.g.argentatum	5	0.472	0.422	0.894
Bettingen	L.g.galeobdolon	1	0.205167	0.129	0.334
Bettingen	L.g.galeobdolon	2	0.353429	0.187	0.54
Bettingen	L.g.galeobdolon	3	0.3556	0.233	0.589
Bettingen	L.g.galeobdolon	4	0.182	0.133	0.315
Bettingen	L.g.galeobdolon	5	0.454333	0.416	0.871
Haeglingen	L.g.argentatum	1	0.430667	0.359	0.789
Haeglingen	L.g.argentatum	2	0.5115	0.37	0.882
Haeglingen	L.g.argentatum	3	0.573333	0.535	1.109
Haeglingen	L.g.argentatum	4	0.4146	0.359	0.773
Haeglingen	L.g.argentatum	5	0.472	0.422	0.894
Haeglingen	L.g.galeobdolon	1	0.205167	0.129	0.334
Haeglingen	L.g.galeobdolon	2	0.353429	0.187	0.54
Haeglingen	L.g.galeobdolon	3	0.3556	0.233	0.589
Haeglingen	L.g.galeobdolon	4	0.182	0.133	0.315
Haeglingen	L.g.galeobdolon	5	0.454333	0.416	0.871
Koeniz	L.g.argentatum	1	0.61425	0.318	0.932
Koeniz	L.g.argentatum	2	0.420333	0.288	0.709
Koeniz	L.g.argentatum	3	0.417667	0.421	0.839
Koeniz	L.g.argentatum	4	0.325444	0.252	0.577
Koeniz	L.g.argentatum	5	0.857714	0.466	1.324
Koeniz	L.g.galeobdolon	1	0.368	0.129	0.497
Koeniz	L.g.galeobdolon	2	0.3982	0.258	0.656
Koeniz	L.g.galeobdolon	3	0.599333	0.283	0.883
Koeniz	L.g.galeobdolon	4	0.756571	0.32	1.076
Koeniz	L.g.galeobdolon	5	0.619	0.4	1.019
Oberwangen	L.g.argentatum	1	0.263625	0.238	0.502
Oberwangen	L.g.argentatum	2	0.461	0.411	0.872
Oberwangen	L.g.argentatum	3	0.436625	0.28	0.716
Oberwangen	L.g.argentatum	4	0.2115	0.259	0.471
Oberwangen	L.g.argentatum	5	0.381286	0.532	0.914
Oberwangen	L.g.galeobdolon	1	0.767286	0.654	1.421
Oberwangen	L.g.galeobdolon	2	0.48325	0.354	0.837
Oberwangen	L.g.galeobdolon	3	1.00988	1.286	2.296
Oberwangen	L.g.galeobdolon	4	0.52675	0.966	1.493
Oberwangen	L.g.galeobdolon	5	0.369571	0.414	0.784
Riehen	L.g.argentatum	1	0.409556	0.362	0.772
Riehen	L.g.argentatum	2	0.781111	0.648	1.429
Riehen	L.g.argentatum	3	0.6666	0.558	1.225
Riehen	L.g.argentatum	4	0.6436	0.516	1.16
Riehen	L.g.argentatum	5	0.761889	0.525	1.287
Riehen	L.g.galeobdolon	1	NA	NA	NA
Riehen	L.g.galeobdolon	2	0.5265	0.255	0.782
Riehen	L.g.galeobdolon	3	0.213	0.141	0.354
Riehen	L.g.galeobdolon	4	0.791714	0.714	1.506
Riehen	L.g.galeobdolon	5	0.46875	0.452	0.921
Seprais	L.g.argentatum	1	0.475	0.421	0.896
Seprais	L.g.argentatum	2	0.429	0.392	0.821
Seprais	L.g.argentatum	3	0.516	0.386	0.902
Seprais	L.g.argentatum	4	0.768875	0.674	1.443
Seprais	L.g.argentatum	5	0.548625	0.476	1.024
Seprais	L.g.galeobdolon	1	0.701	0.81	1.511
Seprais	L.g.galeobdolon	2	0.869333	0.878	1.747
Seprais	L.g.galeobdolon	3	0.52	0.473	0.993
Seprais	L.g.galeobdolon	4	0.548667	0.232	0.78
Seprais	L.g.galeobdolon	5	1.4	1.086	2.486
Wabern	L.g.argentatum	1	0.363	0.183	0.545667
Wabern	L.g.argentatum	2	0.824714	0.496	1.321
Wabern	L.g.argentatum	3	0.606875	0.493	1.09975
Wabern	L.g.argentatum	4	0.519222	0.411	0.930444
Wabern	L.g.argentatum	5	0.57025	0.359	0.92875
Wabern	L.g.galeobdolon	1	0.24025	0.167	0.40725
Wabern	L.g.galeobdolon	2	0.575833	0.387	0.962667
Wabern	L.g.galeobdolon	3	0.61425	0.589	1.20287
Wabern	L.g.galeobdolon	4	0.673143	0.693	1.366
Wabern	L.g.galeobdolon	5	0.4652	0.492	0.9568
Zuerich_Forch	L.g.argentatum	1	0.2965	0.161	0.4575
Zuerich_Forch	L.g.argentatum	2	0.6395	0.496	1.1355
Zuerich_Forch	L.g.argentatum	3	0.261	0.257	0.518333
Zuerich_Forch	L.g.argentatum	4	0.670875	0.423	1.09425
Zuerich_Forch	L.g.argentatum	5	1.0834	0.553	1.6368
Zuerich_Forch	L.g.galeobdolon	1	0.579	0.104	0.683
Zuerich_Forch	L.g.galeobdolon	2	0.1978	0.14	0.3375
Zuerich_Forch	L.g.galeobdolon	3	0.234286	0.123	0.357429
Zuerich_Forch	L.g.galeobdolon	4	0.203125	0.173	0.376125
Zuerich_Forch	L.g.galeobdolon	5	0.298	0.218	0.516444
Zuerich_Zoo	L.g.argentatum	1	0.439333	0.272	0.7115
Zuerich_Zoo	L.g.argentatum	2	0.501286	0.351	0.851857
Zuerich_Zoo	L.g.argentatum	3	0.556143	0.375	0.931143
Zuerich_Zoo	L.g.argentatum	4	0.690875	0.379	1.06943
Zuerich_Zoo	L.g.argentatum	5	0.5024	0.469	0.9717
Zuerich_Zoo	L.g.galeobdolon	1	0.038	0.042	0.08
Zuerich_Zoo	L.g.galeobdolon	2	0.422	0.36	0.7815
Zuerich_Zoo	L.g.galeobdolon	3	0.3595	0.58	0.9395
Zuerich_Zoo	L.g.galeobdolon	4	0.285	0.293	0.578
Zuerich_Zoo	L.g.galeobdolon	5	0.4738	0.298	0.7716
Zell	L.g.argentatum	1	0.612778	0.294	0.907111
Zell	L.g.argentatum	2	0.397444	0.289	0.686889
Zell	L.g.argentatum	3	0.478778	0.38	0.859
Zell	L.g.argentatum	4	0.367	0.276	0.642889
Zell	L.g.argentatum	5	0.858571	0.482	1.34057
Zell	L.g.galeobdolon	1	0.27475	0.114	0.38875
Zell	L.g.galeobdolon	2	0.272429	0.189	0.461714
Zell	L.g.galeobdolon	3	0.537333	0.243	0.7805
Zell	L.g.galeobdolon	4	0.51	0.259	0.7692
Zell	L.g.galeobdolon	5	0.37	0.254	0.624
