# Supplementary material for: Invasion of a Horticultural Plant into Forests: Lamium galeobdolon argentatum Affects Native Above-Ground Vegetation and Soil Properties
Source: Plants (Basel). 2023 Mar 31;12(7):1527. doi: 10.3390/plants12071527 (PMC10097399; doi:10.3390/plants12071527)
Supplement: Supplementary file 1 [file plants-12-01527-s001.zip › TableS4.xls]

## Sheet: LamiumSpring_and Autumn.txt
Table S4. Vegetation and soil characteristics of the plots (with L .g. argentatum, with L. g. galeobdolon and the corresponding controls).
Season	Forest	Plot	Species	Presence/Control	Tot_Plant_Cover	Native_Plant_Cover	Nr_Native_Plant_Spec	pH	Moisture	SOM	Plant availabe phosphorus	Acid_phosphatase_activity	Beta_glucosidase_activity	AWD (168h)	AWD_Substrat_Richness (168h)	Nr_Fungal_OTUs	Nr_Bacterial_OTUs
spring	Riehen	1	L.g.argentatuml	P	71.7	11.7	4	7.02	17.54	19	60.48	305.46	104.73	0.819	24	36	24
spring	Riehen	2	L.g.argentatuml	P	85	5	2	6.97	15.51	19.85	69.53	351.54	256.48	0.772	25	40	23
spring	Riehen	3	L.g.argentatuml	P	93	3	2	7.06	14.78	16.48	52.82	392.1	188.09	0.642	27	35	21
spring	Riehen	4	L.g.argentatuml	P	103.2	23.2	5	7.05	11.64	17.54	46.94	480.63	251.86	0.926	26	23	21
spring	Riehen	5	L.g.argentatuml	P	97.5	7.5	3	6.97	24.41	14.15	41.91	289.52	121.01	0.939	26	26	26
spring	Riehen	6	L.g.argentatuml	P	91.9	1.9	6	6.76	13.18	19.22	45.81	296.23	343.15	0.581	21	12	12
spring	Riehen	1	L.g.argentatuml	Control	62.5	62.5	10	6.98	16.64	15.48	30.83	568.33	228.94	0.297	18	40	26
spring	Riehen	2	L.g.argentatuml	Control	60.6	60.6	6	6.93	12.56	17.68	19.11	399.59	290.85	0.472	21	31	26
spring	Riehen	3	L.g.argentatuml	Control	43.5	43.5	12	7.13	18.68	15.75	17.11	410.02	149.01	0.541	21	34	22
spring	Riehen	4	L.g.argentatuml	Control	47.3	47.3	10	6.65	14.97	21.36	18.27	583.24	226.87	0.339	17	25	27
spring	Riehen	5	L.g.argentatuml	Control	67.6	67.6	12	6.86	17.27	20.25	35.51	443.57	156.49	0.853	21	41	21
spring	Riehen	6	L.g.argentatuml	Control	65	65	15	7.05	14.25	19.63	39.13	481.13	86.49	0.864	24	39	26
spring	Riehen	1	L.g.galeobdolon	P	77.2	27.2	10	6.93	19.56	25.11	71.39	424.76	204.48	0.38	18	37	25
spring	Riehen	2	L.g.galeobdolon	P	71.5	21.5	11	6.42	18.23	9.68	33.92	174.92	190.65	0.542	21	40	28
spring	Riehen	3	L.g.galeobdolon	P	97.1	42.1	8	6.97	18.65	26.53	21.4	421.06	116.71	0.571	21	26	28
spring	Riehen	4	L.g.galeobdolon	P	92.3	32.3	8	6.94	18.37	14.49	26.68	306.16	162.91	0.811	23	34	28
spring	Riehen	5	L.g.galeobdolon	P	90.8	15.8	12	7	14.68	35.27	22.61	605.1	485.16	0.781	22	36	30
spring	Riehen	6	L.g.galeobdolon	P	61.7	1.7	3	7.07	13.48	28.45	12.14	548.69	307.63	0.669	24	40	27
spring	Riehen	1	L.g.galeobdolon	Control	74.9	74.9	11	6.98	22.23	27.1	51.89	473.99	204.25	0.73	25	31	17
spring	Riehen	2	L.g.galeobdolon	Control	55.1	55.1	9	6.79	19.98	8.22	23.22	207.41	157.72	0.606	27	3	30
spring	Riehen	3	L.g.galeobdolon	Control	74.9	74.9	12	7.07	14.67	24.44	26.75	429.38	86.37	0.661	22	28	25
spring	Riehen	4	L.g.galeobdolon	Control	65	65	10	6.58	15.48	11.38	24.96	141.71	223.15	0.469	21	34	27
spring	Riehen	5	L.g.galeobdolon	Control	49.9	49.9	13	7.01	13.22	19.18	23.75	578.81	237.18	0.469	20	35	29
spring	Riehen	6	L.g.galeobdolon	Control	13.8	13.8	7	6.47	11.8	23.73	22.2	544.13	191.14	0.484	17	34	28
spring	Allschwil	1	L.g.argentatuml	P	85.1	5.1	3	5.3	13.78	14.16	54.14	229.81	196.47	1.533	31	44	23
spring	Allschwil	2	L.g.argentatuml	P	71	6	5	5.25	17.64	9.38	63.92	352.55	53.6	0.744	24	27	22
spring	Allschwil	3	L.g.argentatuml	P	77.6	17.6	5	4.93	16.48	8.61	54.43	334.48	42.41	0.22	25	29	27
spring	Allschwil	4	L.g.argentatuml	P	63.6	3.6	0	5.41	13.86	8.02	74.75	312.08	120.65	0.378	24	17	19
spring	Allschwil	5	L.g.argentatuml	P	86.2	6.2	4	6.35	13.88	12.01	67.22	186.35	194.49	0.939	28	33	23
spring	Allschwil	6	L.g.argentatuml	P	84.6	4.6	5	5.75	13.04	10.5	51.75	374.68	274.2	0.943	26	27	22
spring	Allschwil	1	L.g.argentatuml	Control	82.7	82.7	12	5.24	13.26	13.85	44.37	369.39	274.76	0.458	23	40	29
spring	Allschwil	2	L.g.argentatuml	Control	67.4	67.4	16	5.04	14.52	8.6	52.2	373.4	28.75	0.796	23	36	24
spring	Allschwil	3	L.g.argentatuml	Control	100.9	100.9	13	4.84	12.9	9.86	46.46	367.93	47.1	0.11	12	41	28
spring	Allschwil	4	L.g.argentatuml	Control	70.3	70.3	13	4.72	18.61	8.81	40.56	212.1	113.58	0.218	16	29	22
spring	Allschwil	5	L.g.argentatuml	Control	122	122	16	5.54	8.5	8.34	32.83	326.67	180.15	0.222	18	34	24
spring	Allschwil	6	L.g.argentatuml	Control	96.4	96.4	15	5.29	12.29	6.41	25.5	347.89	85.28	0.315	15	35	27
spring	Allschwil	1	L.g.galeobdolon	P	85.6	35.6	7	6.55	24.29	13.65	47.29	104.01	77.48	1.591	20	30	22
spring	Allschwil	2	L.g.galeobdolon	P	68.7	23.7	10	6.06	18.27	11.05	41.53	317.23	200.98	0.421	17	30	23
spring	Allschwil	3	L.g.galeobdolon	P	93	43	11	5.87	14.08	10.97	49.14	212.6	91.29	0.565	20	38	24
spring	Allschwil	4	L.g.galeobdolon	P	96.7	36.7	11	6.65	18.56	13.6	54.29	105.21	51.41	1.042	24	31	21
spring	Allschwil	5	L.g.galeobdolon	P	111.5	56.5	11	6.78	18.22	8.76	42.93	89.67	50.89	0.699	23	35	16
spring	Allschwil	6	L.g.galeobdolon	P	94.7	39.7	9	5.8	11.27	7.26	34.87	341.68	36.76	0.44	20	33	24
spring	Allschwil	1	L.g.galeobdolon	Control	100.2	100.2	13	5.35	12.27	8.64	20.57	424.31	88.62	0.264	17	38	24
spring	Allschwil	2	L.g.galeobdolon	Control	90.4	90.4	12	5.36	11.73	11.98	19.96	504.99	251.67	0.555	22	36	21
spring	Allschwil	3	L.g.galeobdolon	Control	75	75	14	5.79	13.42	10.02	34.29	153.43	104.89	0.526	23	40	28
spring	Allschwil	4	L.g.galeobdolon	Control	57.7	57.7	7	6.63	18.62	12.33	51.11	160.03	99.15	0.915	29	33	25
spring	Allschwil	5	L.g.galeobdolon	Control	78.6	78.6	14	5.97	10.9	8.36	28.34	378.93	86.76	0.504	21	35	24
spring	Allschwil	6	L.g.galeobdolon	Control	55.4	55.4	13	5.65	11.79	8.72	33.96	381.45	30.53	0.216	15	27	26
spring	Bottmingen	1	L.g.argentatuml	P	95	20	5	6.63	16.3	17.84	43.21	214.05	97.47	0.622	24	25	21
spring	Bottmingen	2	L.g.argentatuml	P	71.7	11.7	2	6.69	15.89	18.71	50.77	175.01	117.55	0.521	23	23	22
spring	Bottmingen	3	L.g.argentatuml	P	124.9	44.9	5	6.4	12.77	19.84	52.14	211.81	219.15	0.533	25	28	24
spring	Bottmingen	4	L.g.argentatuml	P	75.3	10.3	4	6.79	18.59	12.13	71.52	95.9	77.31	0.925	30	26	27
spring	Bottmingen	5	L.g.argentatuml	P	77.4	12.4	3	6.98	11.6	15.48	46.17	280.53	129.59	0.572	20	32	26
spring	Bottmingen	6	L.g.argentatuml	P	106.7	26.7	3	5.35	15.01	15.95	58.7	299.44	86.24	0.695	22	26	26
spring	Bottmingen	1	L.g.argentatuml	Control	80.3	80.3	11	5.86	16.63	15.11	41.28	257.88	169.29	0.445	20	35	29
spring	Bottmingen	2	L.g.argentatuml	Control	106.3	106.3	11	5.67	12.08	11.04	51.66	295.92	138.18	0.766	21	42	29
spring	Bottmingen	3	L.g.argentatuml	Control	67	67	12	5.38	11.69	11.52	31.02	421.2	102.93	0.317	14	37	28
spring	Bottmingen	4	L.g.argentatuml	Control	75.7	75.7	14	6.72	16.02	18.18	48.54	227.9	77.26	0.666	22	36	28
spring	Bottmingen	5	L.g.argentatuml	Control	75.8	75.8	14	6.94	15.18	17.82	52.09	280.15	177.63	0.407	24	28	28
spring	Bottmingen	6	L.g.argentatuml	Control	92.1	92.1	14	5.05	11.35	13.03	36.62	195.38	100.55	0.116	27	29	31
spring	Bottmingen	1	L.g.galeobdolon	P	106.8	46.8	14	6.97	26.1	25.58	27.71	265.08	97.58	0.488	20	34	21
spring	Bottmingen	2	L.g.galeobdolon	P	106.6	46.6	14	6.87	22.18	10.65	37.36	21.79	79.21	0.76	23	27	31
spring	Bottmingen	3	L.g.galeobdolon	P	103.5	48.5	9	7.16	20.72	14.46	45.26	128.37	29.28	0.839	22	30	31
spring	Bottmingen	4	L.g.galeobdolon	P	91	31	3	6.37	9.46	7.34	46.88	317.29	199.57	0.611	18	16	19
spring	Bottmingen	5	L.g.galeobdolon	P	127.9	65.4	13	5.55	12.77	8.3	34.4	372.1	167.1	0.435	15	24	23
spring	Bottmingen	6	L.g.galeobdolon	P	139.9	59.9	9	5.69	16.68	10.78	28.65	237.1	141.45	0.123	21	27	23
spring	Bottmingen	1	L.g.galeobdolon	Control	110.9	110.9	13	6.95	21.8	22.05	46.37	254.09	107.08	0.683	23	37	28
spring	Bottmingen	2	L.g.galeobdolon	Control	77.9	77.9	13	6.88	28	26.76	61.6	262.03	136.88	0.943	23	30	27
spring	Bottmingen	3	L.g.galeobdolon	Control	104.7	104.7	12	5.74	17.46	9.21	32.89	183.11	114.33	0.38	19	35	26
spring	Bottmingen	4	L.g.galeobdolon	Control	95.1	95.1	8	5.65	8.78	8.13	42.4	234.48	305.46	0.523	21	30	21
spring	Bottmingen	5	L.g.galeobdolon	Control	108.3	108.3	14	5.76	11.81	11.73	13.32	269.12	451.54	0.206	16	28	28
spring	Bottmingen	6	L.g.galeobdolon	Control	30.9	30.9	10	5.04	13.63	9.8	30.66	158.79	392.1	0.258	15	27	27
autumn	Riehen	1	L.g.argentatuml	P	85.1	5.1	2	7.01	26.46	11.07	28.68	1097.6	271.82	0.666	26	24	23
autumn	Riehen	2	L.g.argentatuml	P	97.5	17.5	4	6.38	28.34	19.35	48.27	1088.52	432.72	0.818	25	28	27
autumn	Riehen	3	L.g.argentatuml	P	92.5	17.5	3	6.83	27.81	17.31	36.97	1110.24	372.37	0.717	22	29	24
autumn	Riehen	4	L.g.argentatuml	P	91.2	11.2	4	6.93	25.09	15.71	62.59	1189.65	288.91	0.4	23	24	27
autumn	Riehen	5	L.g.argentatuml	P	107.5	17.5	3	7.09	29.31	12.64	64.55	1092.08	339.36	0.704	23	29	21
autumn	Riehen	6	L.g.argentatuml	P	86.6	6.6	6	6.81	26.65	13.01	58.84	989.19	350.62	0.471	24	24	14
autumn	Riehen	1	L.g.argentatuml	Control	24.4	24.4	7	6.81	21.19	16.78	33.3	826.11	392.01	0.287	16	39	31
autumn	Riehen	2	L.g.argentatuml	Control	18.7	18.6	6	7.01	28.11	15.74	32.91	781.44	588.01	0.323	15	30	28
autumn	Riehen	3	L.g.argentatuml	Control	38	38	9	7.06	26.78	19.07	43.27	705.32	412.31	0.276	14	36	24
autumn	Riehen	4	L.g.argentatuml	Control	12.3	12.3	8	6.99	26.5	9.01	52.9	609.08	359.73	0.154	14	32	24
autumn	Riehen	5	L.g.argentatuml	Control	50.4	50.4	9	6.62	31.71	19.82	67.65	779.26	279.79	0.609	17	36	24
autumn	Riehen	6	L.g.argentatuml	Control	32.9	32.9	13	7.08	25.3	19.14	47.79	604.07	237.49	0.312	12	33	23
autumn	Riehen	1	L.g.galeobdolon	P	88.4	28.4	9	6.66	31.85	24.98	73.18	1189.2	315.95	0.498	19	26	26
autumn	Riehen	2	L.g.galeobdolon	P	85.1	35.1	7	6.12	29.77	19.09	55.4	740	349.99	0.373	19	31	26
autumn	Riehen	3	L.g.galeobdolon	P	85.1	20.1	7	6.88	28.24	27.72	53.38	1152.54	278.66	0.466	21	33	23
autumn	Riehen	4	L.g.galeobdolon	P	68.4	8.4	5	7.14	29.77	14.73	33.25	1108.69	334.54	0.514	20	29	25
autumn	Riehen	5	L.g.galeobdolon	P	75.3	9.3	14	6.97	19.41	26.35	43.21	1039.4	397.85	0.488	20	33	27
autumn	Riehen	6	L.g.galeobdolon	P	63.3	3.3	4	7.04	28.16	36.79	40.23	1349.45	392.83	0.486	16	35	19
autumn	Riehen	1	L.g.galeobdolon	Control	39.4	39.4	11	6.75	34.18	14.85	31.21	683.6	273.15	0.453	18	33	24
autumn	Riehen	2	L.g.galeobdolon	Control	67	67	8	6.67	27.47	7.87	36.82	852.94	238.86	0.42	22	34	23
autumn	Riehen	3	L.g.galeobdolon	Control	22.4	22.4	11	6.54	27.71	25.91	47.05	1062.44	315.55	0.529	22	32	27
autumn	Riehen	4	L.g.galeobdolon	Control	5.2	5.1	5	7.01	29.57	11.86	47.03	583.42	674.89	0.137	15	35	24
autumn	Riehen	5	L.g.galeobdolon	Control	37	37	9	7.07	16.26	21.75	75.73	1193.63	366.94	0.538	20	31	21
autumn	Riehen	6	L.g.galeobdolon	Control	8.5	8.5	5	7.15	33.07	28.61	49.75	1416.58	432.01	0.246	15	38	25
autumn	Allschwil	1	L.g.argentatuml	P	93.4	13.4	2	6.54	30.26	12.31	60.22	1312.85	315.71	0.568	21	28	22
autumn	Allschwil	2	L.g.argentatuml	P	109.7	34.7	7	5.01	28.96	8.44	68.35	1428.61	145.19	0.198	23	24	16
autumn	Allschwil	3	L.g.argentatuml	P	94.2	24.2	6	5.27	28.71	8.43	62.87	1357.58	129.04	0.267	27	30	30
autumn	Allschwil	4	L.g.argentatuml	P	89.1	9.1	9	6.97	26.39	6.73	57.45	1166.29	231.44	0.175	24	26	18
autumn	Allschwil	5	L.g.argentatuml	P	105.2	5.2	8	6.47	26.73	10.69	61.4	639.8	347.77	0.605	20	35	21
autumn	Allschwil	6	L.g.argentatuml	P	104.6	4.6	4	5.56	26.52	8.63	57.52	1250.74	226.73	0.403	26	24	22
autumn	Allschwil	1	L.g.argentatuml	Control	28.7	28.7	6	5.28	28.66	11.66	42.44	882.24	327.24	0.518	26	31	23
autumn	Allschwil	2	L.g.argentatuml	Control	83.8	83.8	14	4.7	27.66	8.77	64.99	1152.99	133.08	0.252	17	30	23
autumn	Allschwil	3	L.g.argentatuml	Control	62.4	62.4	13	4.48	24.81	8.88	52.84	983.71	85.7	0.194	17	27	30
autumn	Allschwil	4	L.g.argentatuml	Control	25.7	25.7	13	6.26	21.8	9.42	33.62	926.1	371.37	0.5	21	32	28
autumn	Allschwil	5	L.g.argentatuml	Control	20.8	20.7	11	6.37	27.69	9.09	38.42	828.4	420.9	0.386	18	31	28
autumn	Allschwil	6	L.g.argentatuml	Control	55.4	55.4	10	5.1	25.77	8.44	40.63	922.54	222.77	0.203	15	23	28
autumn	Allschwil	1	L.g.galeobdolon	P	101	46	9	7.03	27.15	13.65	31.71	627.53	347.37	0.515	21	28	26
autumn	Allschwil	2	L.g.galeobdolon	P	120	60	11	6.21	31.21	9.82	34.7	1443.04	398.79	0.572	22	26	28
autumn	Allschwil	3	L.g.galeobdolon	P	87.1	37.1	11	5.88	27.88	8.29	34.77	697.5	233.86	0.219	10	31	28
autumn	Allschwil	4	L.g.galeobdolon	P	99.6	29.6	11	6.32	28.54	14.39	79.41	508.74	202.41	0.598	22	21	27
autumn	Allschwil	5	L.g.galeobdolon	P	97.2	37.2	9	6.7	29.1	8.32	28.69	545.06	134.26	0.826	23	28	28
autumn	Allschwil	6	L.g.galeobdolon	P	98	33	9	5.64	23.99	6.74	49.64	1282.13	137.09	0.324	12	24	20
autumn	Allschwil	1	L.g.galeobdolon	Control	39.7	39.7	11	5.68	27.84	7.93	44.5	1120.6	125.59	0.187	15	27	24
autumn	Allschwil	2	L.g.galeobdolon	Control	44.5	44.5	12	6.01	31.21	13.71	58.56	1570.61	629.81	0.444	17	31	19
autumn	Allschwil	3	L.g.galeobdolon	Control	38.6	38.6	13	6.21	28.07	10.5	33.45	602.02	276.54	0.362	16	36	17
autumn	Allschwil	4	L.g.galeobdolon	Control	43	43	6	6.71	31.91	13.47	33.4	653.23	259.42	0.714	22	28	17
autumn	Allschwil	5	L.g.galeobdolon	Control	10.1	10.1	8	5.54	25.86	7.49	27.51	1068.5	139.63	0.371	19	23	15
autumn	Allschwil	6	L.g.galeobdolon	Control	39.2	39.2	6	4.45	23.51	8.48	22.85	1105.15	143.44	0.192	14	22	25
autumn	Bottmingen	1	L.g.argentatuml	P	80.1	0.1	4	6.96	30.04	17.28	69.37	1340.8	339.42	0.575	23	24	22
autumn	Bottmingen	2	L.g.argentatuml	P	80.2	0.2	5	5.7	28.99	9.23	34.48	972	353.95	0.985	26	28	20
autumn	Bottmingen	3	L.g.argentatuml	P	91.8	1.8	5	6.5	32.05	10.99	53.87	1463.88	498.57	0.758	24	30	25
autumn	Bottmingen	4	L.g.argentatuml	P	76.7	1.7	3	6.65	24.85	10.85	60.01	975	290.04	0.586	23	26	20
autumn	Bottmingen	5	L.g.argentatuml	P	91.1	1.1	4	6.86	29.2	16.07	65.34	1031.71	405.99	0.502	21	25	23
autumn	Bottmingen	6	L.g.argentatuml	P	104.3	14.3	3	4.58	24.76	10.29	57.81	668.23	123.44	0.261	21	22	21
autumn	Bottmingen	1	L.g.argentatuml	Control	32.9	31.9	9	4.84	28.22	14.34	31.41	708	426.05	0.262	18	33	23
autumn	Bottmingen	2	L.g.argentatuml	Control	35.9	35.9	7	6.1	26.44	10.26	50.38	1013.92	441.19	0.539	21	30	14
autumn	Bottmingen	3	L.g.argentatuml	Control	38.5	38.5	8	5.15	27.49	12.05	35.94	904.04	237.59	0.462	20	28	24
autumn	Bottmingen	4	L.g.argentatuml	Control	21.9	21.9	7	5.2	25.04	28.95	35.49	580.5	273.14	0.454	18	27	24
autumn	Bottmingen	5	L.g.argentatuml	Control	18	18	11	6.85	21.72	15.15	37.78	873.45	317.49	0.269	21	27	24
autumn	Bottmingen	6	L.g.argentatuml	Control	19.3	19.3	5	5.13	26.43	13.44	23.75	550.03	168.36	0.599	20	23	21
autumn	Bottmingen	1	L.g.galeobdolon	P	73.7	13.7	9	7.19	35.1	24.45	40.74	1134.78	353.54	1.298	27	31	23
autumn	Bottmingen	2	L.g.galeobdolon	P	79.2	19.2	6	6.37	28.54	11.47	69.86	576.76	210.25	0.745	21	26	30
autumn	Bottmingen	3	L.g.galeobdolon	P	95.4	30.4	12	6.63	23.65	14.4	70.72	652.16	185.29	0.449	15	30	27
autumn	Bottmingen	4	L.g.galeobdolon	P	90	20	4	5.5	22.75	7.12	57.09	1033.94	299.78	0.245	18	25	25
autumn	Bottmingen	5	L.g.galeobdolon	P	103.6	23.6	6	5.61	26.36	37.93	30.78	1361.39	273.27	0.23	14	26	25
autumn	Bottmingen	6	L.g.galeobdolon	P	117.9	57.9	6	5.45	24.08	9.16	45.25	1186.77	221.03	0.495	16	27	26
autumn	Bottmingen	1	L.g.galeobdolon	Control	29.4	29.3	10	6.86	31.79	21.86	55.67	1169.02	326.51	0.649	20	17	30
autumn	Bottmingen	2	L.g.galeobdolon	Control	36.2	36.1	9	6.76	33.09	29.33	74.78	1811.41	706.9	0.623	22	34	31
autumn	Bottmingen	3	L.g.galeobdolon	Control	40.1	40.1	7	5.82	29.17	9.44	32.62	1380.1	401.44	0.297	15	35	33
autumn	Bottmingen	4	L.g.galeobdolon	Control	27	26.9	8	5.5	21.99	8.39	47.5	1288.19	413.59	0.44	23	34	32
autumn	Bottmingen	5	L.g.galeobdolon	Control	27	26.9	8	4.71	27.92	11.32	54.29	1477.83	495.08	0.463	22	41	36
autumn	Bottmingen	6	L.g.galeobdolon	Control	32	31.9	5	5.16	27.41	10.72	58.98	1348.59	330.89	0.469	19	39	29
